# Supplementary material for: Homogenous 96-Plex PEA Immunoassay Exhibiting High Sensitivity, Specificity, and Excellent Scalability
Source: PLoS One. 2014 Apr 22;9(4):e95192. doi: 10.1371/journal.pone.0095192 (PMC3995906; doi:10.1371/journal.pone.0095192)
Supplement: Table S2 — IL-6 assays made up of either mAb, pAb, or a mix give comparable determinations of protein concentration. Four different IL-6 PEA assays were generated that were made up of either mAbs, pAbs, or a mix. Antigen standard curves were generated with recombinant human IL-6 and used to quantify IL-6 in three different EDTA plasma samples. A 4-Parameter Logistic (4PL) non-linear regression analysis was performed and the IL-6 levels were determined in pg/mL for each sample. (XLSX) [file pone.0095192.s003.xlsx]

## Sheet: Table S2
Table S2: IL-6 assays made up of either mAb, pAb, or a mix give comparable determinations of protein concentration
Four different IL-6 PEA assays were generated that were made up of either mAbs, pAbs, or a mix.
Antigen standard curves were generated with recombinant human IL-6 and used to quantify IL-6 in three different EDTA plasma samples.
A 4-Parameter Logistic (4PL) non-linear regression analysis was performed and the IL-6 levels were determined in pg/mL for each sample.
Plasma Sample	mAb + mAbᵃ	mAb + pAb	pAb + mAb	pAb + pAb	Average	CV
#1	23	20.9567	24.2052	20.4956	22.1246	0.0776746
#2	9.70032	8.24559	6.43651	7.06577	7.86205	0.182742
#3	44.5893	38.8851	36.1431	33.1873	38.2012	0.127034
ᵃ Values are given in pg/mL
